# Supplementary material for: Seroprevalence of SARS-CoV-2 in Bhubaneswar, India: findings from three rounds of community surveys
Source: Epidemiol Infect. 2021 Apr 27;149:e139. doi: 10.1017/S0950268821000972 (PMC8207548; doi:10.1017/S0950268821000972)
Supplement: Supplementary file 1 [file hygsup.zip]

Archive with 2 entries (2 files):
- S0950268821000972sup001.docx
- S0950268821000972sup002.docx
